# Supplementary material for: Statistical determination of synergy based on Bliss definition of drugs independence
Source: PLoS One. 2019 Nov 25;14(11):e0224137. doi: 10.1371/journal.pone.0224137 (PMC6876842; doi:10.1371/journal.pone.0224137)
Supplement: S2 File — (CSV) [file pone.0224137.s002.csv]

Treatment	SF
A	0.8
A	0.73
A	0.85
B	0.61
B	0.52
B	0.58
B	0.63
AB	0.33
AB	0.49
AB	0.36
AB	0.42
