# Supplementary material for: Statistical determination of synergy based on Bliss definition of drugs independence
Source: PLoS One. 2019 Nov 25;14(11):e0224137. doi: 10.1371/journal.pone.0224137 (PMC6876842; doi:10.1371/journal.pone.0224137)
Supplement: S3 File — (CSV) [file pone.0224137.s003.csv]

Treatment	SF
C	0.82927
C	1.0662
C	1.10105
A	0.75958
A	0.79443
A	0.79791
B	0.33798
B	0.53659
B	0.52613
AB	0.16028
AB	0.30662
AB	0.21254
