# Supplementary material for: Statistical determination of synergy based on Bliss definition of drugs independence
Source: PLoS One. 2019 Nov 25;14(11):e0224137. doi: 10.1371/journal.pone.0224137 (PMC6876842; doi:10.1371/journal.pone.0224137)
Supplement: S4 File — (CSV) [file pone.0224137.s004.csv]

Group	BKM120 (uM)	Fulv (uM)	Replicate 1	Replicate 2	Replicate 3
1	0.4	0	0.082	0.086	0.097
1	0.2	0	0.200	0.181	0.179
1	0.1	0	0.292	0.257	0.257
1	0.05	0	0.394	0.322	0.29
1	0.025	0	0.467	0.392	0.374
1	0.0125	0	0.487	0.449	0.427
1	0	0	0.430	0.362	0.421
2	0	0.004	0.054	0.052	0.048
2	0	0.002	0.056	0.056	0.052
2	0	0.001	0.064	0.054	0.059
2	0	0.0005	0.118	0.082	0.079
2	0	0.00025	0.223	0.161	0.157
2	0	0.000125	0.383	0.384	0.37
2	0	0	0.430	0.362	0.421
3	0.4	0.004	0.016	0.016	0.016
3	0.2	0.002	0.026	0.024	0.029
3	0.1	0.001	0.047	0.051	0.055
3	0.05	0.0005	0.082	0.128	0.14
3	0.025	0.00025	0.182	0.252	0.255
3	0.0125	0.000125	0.337	0.266	0.414
3	0	0	0.430	0.362	0.421
